# Supplementary material for: The effects of low-carbohydrate diets on cardiovascular risk factors: A meta-analysis
Source: PLoS One. 2020 Jan 14;15(1):e0225348. doi: 10.1371/journal.pone.0225348 (PMC6959586; doi:10.1371/journal.pone.0225348)
Supplement: S1 File — (ZIP) [file pone.0225348.s001.zip]

Archive with 3 entries (3 files):
- S1 File/TAG-age.tif
- S1 File/TAG-samples.tif
- S1 File/TAG-state.tif
